# Supplementary material for: Virome Characterization in Commercial Bovine Serum Batches—A Potentially Needed Testing Strategy for Biological Products
Source: Viruses. 2021 Dec 3;13(12):2425. doi: 10.3390/v13122425 (PMC8705701; doi:10.3390/v13122425)
Supplement: Supplementary file 1 [file viruses-13-02425-s001.zip]

Archive with 1 entries (1 files):
- viruses-1468110-supplementary.pdf
